# Supplementary material for: The Role and Welfare of Cart Donkeys Used in Waste Management in Karachi, Pakistan
Source: Animals (Basel). 2019 Apr 12;9(4):159. doi: 10.3390/ani9040159 (PMC6523980; doi:10.3390/ani9040159)
Supplement: Supplementary file 1 [file animals-09-00159-s001.zip]

Archive with 5 entries (4 files):
- animals-465014-sup4/
- animals-465014-sup4/Supplementary Material 1.docx
- animals-465014-sup4/Supplementary Material 2.docx
- animals-465014-sup4/Supplementary Material 3.docx
- animals-465014-sup4/Supplementary Material 4.docx
